# Supplementary material for: Circulating Factors as Potential Biomarkers of Cardiovascular Damage Progression Associated with Type 2 Diabetes
Source: Proteomes. 2024 Oct 11;12(4):29. doi: 10.3390/proteomes12040029 (PMC11503308; doi:10.3390/proteomes12040029)
Supplement: Supplementary file 1 [file proteomes-12-00029-s001.zip]

Archive with 1 entries (1 files):
- proteomes-3158837-supplementary.pdf
